# Supplementary material for: Effect of Labelling and Information on Consumer Perception of Foods Presented as 3D Printed
Source: Foods. 2022 Mar 11;11(6):809. doi: 10.3390/foods11060809 (PMC8953996; doi:10.3390/foods11060809)
Supplement: Supplementary file 1 [file foods-11-00809-s001.zip]

Archive with 1 entries (1 files):
- foods-1629682-supplementary.pdf
